# Supplementary material for: PfCERLI1 is a conserved rhoptry associated protein essential for Plasmodium falciparum merozoite invasion of erythrocytes
Source: Nat Commun. 2020 Mar 16;11:1411. doi: 10.1038/s41467-020-15127-w (PMC7075938; doi:10.1038/s41467-020-15127-w)
Supplement: Supplementary file 4 — Source Data [file 41467_2020_15127_MOESM4_ESM.xlsx]

## Sheet: Figure 1g
PfCERLI1HAGlmS	Growth (% control)
Glucosamine (mM)	Replicate 1	Replicate 2	Replicate 3	Replicate 4
5	46.4095	44.5281	51.094	50.1931
2.5	68.4854	68.6108	67.0528	66.7954
1.25	83.0354	92.3173	78.6358	72.973
0.6	101.098	98.338	87.2587	86.6152
0.3	98.4635	96.2057	97.2973	99.7426
0.15	101.85	113.39	97.1686	98.9704
PfCERLI1HAGlmS	Raw (%) parasitaemia
Glucosamine (mM)	Replicate 1	Replicate 2	Replicate 3	Replicate 4
5	3.7	3.55	3.97	3.9
2.5	5.46	5.47	5.21	5.19
1.25	6.62	7.36	6.11	5.67
0.6	8.06	7.84	6.78	6.73
0.3	7.85	7.67	7.56	7.75
0.15	8.12	9.04	7.55	7.69
Media control	8.115	7.83	7.66	7.88
3D7 WT	Growth (% control)
Glucosamine (mM)	Replicate 1	Replicate 2	Replicate 3
5	96.3048	107.737	77.8761
2.5	108.083	103.358	108.407
1.25	94.9192	99.4161	109.292
0.6	94.9192	102.044	107.08
0.3	99.7691	102.92	103.54
0.15	102.54	105.547	110.177
3D7 WT	Raw (%) parasitaemia
Glucosamine (mM)	Replicate 1	Replicate 2	Replicate 3
5	0.695	12.3	0.88
2.5	0.78	11.8	1.225
1.25	0.685	11.35	1.235
0.6	0.685	11.65	1.21
0.3	0.72	11.75	1.17
0.15	0.74	12.05	1.245
Media control	0.721667	11.4167	1.13

## Sheet: Figure 2a
PfCERLI1HAGlmS/GFP Invasion	Invasion (% control)
Glucosamine (mM)	Replicate 1	Replicate 2	Replicate 3	Replicate 4
5	35.6584	46.1316	72.2283	66.5751
2.5	55.4448	64.0974	81.449	72.1567
1.25	67.1886	71.5735	89.7914	78.2808
0.6	82.3488	81.7734	99.8902	83.8057
0.3	92.4555	96.146	102.086	93.6368
0.15	98.0783	93.1324	104.72	100.941
PfCERLI1HAGlmS/GFP Invasion	Raw (%) parasitaemia
Glucosamine (mM)	Replicate 1	Replicate 2	Replicate 3	Replicate 4
5	2.6375	4.04	3.29	4.255
2.5	3.8375	5.68	3.77	4.61167
1.25	4.695	6.1975	4.125	5.00333
0.6	5.7725	7.0575	4.515	5.35667
0.3	6.5125	8.2825	4.64	5.985
0.15	6.94	8.0175	4.825	6.45167
Media control	7.0075	8.405	4.695	6.39167

## Sheet: Figure 6b
	Protein expression (% untreated)
Protein marker (fraction)	Replicate 1	Replicate 2	Replicate 3	Replicate 4	Replicate 5
RON4 (pellet)	156.04	189.131	131.123	163.714	64.3843
RON4 (supe)	84.2466	57.7181	102.762	104.464	34.0125
RH4 (pellet)	66.3143	59.0039	96.2371	167.296	92.963
RH4 (supe)	71.3344	43.2675	76.1621	70.8609	34.6774
EBA175 (supe)	70.7242	139.306	117.489	101.394	81.5385

## Sheet: Supp Fig2a
3D7 WT	Growth (% control)
Glucosamine (mM)	Replicate 1	Replicate 2	Replicate 3	Replicate 4	Replicate 5
5	68.9401	47.9263	71.05	71.4426	69.2913
2.5	96.5899	102.12	98.1354	92.2473	116.535
1.25	110.968	116.129	102.846	98.1354	129.134
0.6	112.442	109.124	108.341	109.912	135.433
0.3	115.023	112.811	103.239	112.659	125.984
0.15	123.871	115.023	105.201	111.874	119.685
